# Supplementary material for: Preparation, Characterization, and Antioxidant Activity of L-Ascorbic Acid/HP-β-Cyclodextrin Inclusion Complex-Incorporated Electrospun Nanofibers
Source: Foods. 2023 Mar 23;12(7):1363. doi: 10.3390/foods12071363 (PMC10093489; doi:10.3390/foods12071363)
Supplement: Supplementary file 1 [file foods-12-01363-s001.zip]

Archive with 1 entries (1 files):
- foods-2292235-supplementary.pdf
